# Supplementary material for: Evaluation of Injectable Constructs for Bone Repair with a Subperiosteal Cranial Model in the Rat
Source: PLoS One. 2013 Aug 13;8(8):e71683. doi: 10.1371/journal.pone.0071683 (PMC3742484; doi:10.1371/journal.pone.0071683)
Supplement: Video S1 — The video presents a new subperiosteal model in the cranial bone of the rat. First, the anesthetized animal is placed in a prone position. Further, anesthesia is maintained with 2% isoflurane in oxygen delivered via a facemask. The cranial surface is shaved and disinfected. A surgical blade is used to expose the periosteum of frontal bone by a midline skin incision of approximately 1 cm long. Next, a blunt needle (21G) attached to one 1 mL syringe is inserted under the bone periosteum at 45° to the frontal bone surface. The needle is shifted for 15 mm towards the face direction. The periosteum is carefully elevated by the tip in left and right directions. Then, a volume of 200 µL injectable construct is placed into the subperiosteal space. Finally, the wound is closed by suturing the skin (4-0 suture, Ethilon™, Ethicon). (ZIP) [file pone.0071683.s001.zip]

Archive with 1 entries (1 files):
- Video file.AVI
